# Supplementary material for: Alpha-1,4-transglycosylation Activity of GH57 Glycogen Branching Enzymes Is Higher in the Absence of a Flexible Loop with a Conserved Tyrosine Residue
Source: Polymers (Basel). 2023 Jun 22;15(13):2777. doi: 10.3390/polym15132777 (PMC10346327; doi:10.3390/polym15132777)
Supplement: Supplementary file 1 [file polymers-15-02777-s001.zip]

Archive with 1 entries (1 files):
- polymers-2443223-supplementary.pdf
